# Supplementary material for: 2-Iodo-3-nitro­pyridine
Source: Acta Crystallogr Sect E Struct Rep Online. 2009 May 29;65(Pt 6):o1428. doi: 10.1107/S1600536809018534 (PMC2969583; doi:10.1107/S1600536809018534)
Supplement: Supplementary file 2 [file e-65-o1428-Isup2.hkl]

# 
# h,k,l, Fc-squared, Fo-squared, sigma(Fo-squared) and status flag 
# 
data_I
_shelx_title ' 80427a in P2(1)/c' 
_shelx_refln_list_code          4 
_shelx_F_calc_maximum      200.48 
_exptl_crystal_F_000       464.00 
_reflns_d_resolution_high  0.8102 
 
loop_ 
 _symmetry_equiv_pos_as_xyz 
 'x, y, z' 
 '-x, y+1/2, -z+1/2' 
 '-x, -y, -z' 
 'x, -y-1/2, z-1/2' 
 
_cell_length_a     8.0169 
_cell_length_b    12.3134 
_cell_length_c     8.0999 
_cell_angle_alpha  90.000 
_cell_angle_beta  119.661 
_cell_angle_gamma  90.000 
 
_shelx_F_squared_multiplier     1.000 
 
loop_ 
 _refln_index_h 
 _refln_index_k 
 _refln_index_l 
 _refln_F_squared_calc 
 _refln_F_squared_meas 
 _refln_F_squared_sigma 
 _refln_observed_status 
   1   0   0    11840.33    10604.72    290.67 o 
   2   0   0     5420.60     5703.48    156.15 o 
   4   0   0     4530.63     4761.83    133.20 o 
   5   0   0     5523.43     5690.69    159.79 o 
   6   0   0     3050.70     3332.19    120.87 o 
   7   0   0      330.11      370.92     22.09 o 
   1   1   0    13567.21    12097.46    618.77 o 
   2   1   0    17619.18    16627.56    319.99 o 
   3   1   0    11864.55    11697.16    225.49 o 
   4   1   0     5770.06     6167.73    121.00 o 
   5   1   0      299.80      336.58     10.37 o 
   6   1   0     1255.62     1298.50     30.25 o 
   7   1   0      436.85      500.15     31.03 o 
   8   1   0     1182.16     1227.11     62.43 o 
   1   2   0      455.82      461.86     10.30 o 
   2   2   0     1876.63     2020.61     40.45 o 
   3   2   0      188.13      225.57      6.61 o 
   4   2   0     2512.67     2644.42     53.95 o 
   5   2   0     2155.42     2280.49     48.01 o 
   6   2   0     1339.00     1307.58     59.64 o 
   7   2   0       49.17       61.18      8.21 o 
   8   2   0       57.73       76.15      9.67 o 
   1   3   0      176.13      175.81      4.87 o 
   2   3   0      966.74     1009.42     19.07 o 
   3   3   0      256.66      274.10      7.73 o 
   4   3   0       13.19       36.24      4.55 o 
   5   3   0       59.52       82.93      8.88 o 
   6   3   0       22.58       36.37      8.00 o 
   7   3   0        0.32       18.06     15.20 o 
   8   3   0        8.54       41.56     17.58 o 
   0   4   0     6727.65     6277.09    167.04 o 
   1   4   0    10129.14     9394.60    218.96 o 
   2   4   0     2371.97     2412.04     56.38 o 
   3   4   0       27.96       39.40      3.64 o 
   4   4   0     2553.53     2607.81     92.49 o 
   5   4   0     2182.67     2266.12     70.01 o 
   6   4   0      587.05      635.95     26.52 o 
   7   4   0      173.70      178.11     14.09 o 
   8   4   0       62.49       64.89      9.78 o 
   1   5   0     4570.46     4367.57     74.95 o 
   2   5   0    12106.93    11633.94    198.50 o 
   3   5   0     9044.26     8689.18    149.83 o 
   4   5   0     4697.20     4738.19    125.70 o 
   5   5   0      166.78      159.58     11.11 o 
   6   5   0      351.89      345.12     18.26 o 
   7   5   0     1734.19     1784.35     60.85 o 
   8   5   0      874.86      991.99     47.38 o 
   0   6   0     8540.05     8009.93    177.03 o 
   1   6   0    12441.86    11835.44    293.13 o 
   2   6   0      587.52      598.15     13.23 o 
   3   6   0      858.87      903.32     21.46 o 
   4   6   0     3808.04     3760.16    211.06 o 
   5   6   0     4838.64     4741.15    138.17 o 
   6   6   0     3362.42     3163.43     97.21 o 
   7   6   0      972.59      948.95     38.10 o 
   1   7   0     1610.06     1561.37     27.15 o 
   2   7   0     5126.60     5007.26     88.16 o 
   3   7   0     7569.35     7137.78    138.08 o 
   4   7   0     1021.08      926.01     37.83 o 
   5   7   0      227.75      210.39     13.74 o 
   6   7   0       34.02       40.76      7.56 o 
   7   7   0      681.51      634.50     29.44 o 
   0   8   0      404.67      443.67     32.31 o 
   1   8   0     1140.34     1262.16     22.91 o 
   2   8   0      889.53      847.05     18.56 o 
   3   8   0      326.92      336.44     13.30 o 
   4   8   0       31.51       36.07      6.53 o 
   5   8   0      210.95      205.25     24.83 o 
   6   8   0      140.61      125.13     11.71 o 
   7   8   0      111.59      114.28     12.44 o 
   1   9   0       97.36       88.74      4.21 o 
   2   9   0      397.21      374.90     14.25 o 
   3   9   0      145.29      163.26     20.00 o 
   4   9   0      383.10      350.19     18.62 o 
   5   9   0       90.50       86.68     10.21 o 
   6   9   0      187.88      197.43     15.02 o 
   0  10   0     3135.36     3328.12    125.46 o 
   1  10   0     2002.56     1985.09     38.57 o 
   2  10   0      127.00      123.11      6.79 o 
   3  10   0      337.85      345.99     20.61 o 
   4  10   0     1356.73     1322.11     47.21 o 
   5  10   0     1700.61     1583.66     55.92 o 
   6  10   0      446.28      423.32     23.30 o 
   1  11   0     2299.52     2378.49     51.13 o 
   2  11   0     4266.23     4276.82    118.70 o 
   3  11   0     3017.28     2926.26    138.65 o 
   4  11   0      868.70      804.87     47.85 o 
   5  11   0       37.97       53.51     12.96 o 
   0  12   0     3056.65     3121.10    130.34 o 
   1  12   0     3475.20     3462.42     71.87 o 
   2  12   0      504.68      503.13     16.04 o 
   3  12   0       73.12       78.06      7.75 o 
   4  12   0      528.68      532.27     55.66 o 
   5  12   0     1105.60     1035.13    101.55 o 
   1  13   0       60.58       75.26      9.27 o 
   2  13   0      731.12      716.67     31.51 o 
   3  13   0      753.80      696.83     38.23 o 
   4  13   0      750.66      664.62     67.56 o 
   0  14   0        5.50        9.29      8.18 o 
   1  14   0       89.25       75.66      9.87 o 
   2  14   0        5.22        0.06      4.48 o 
   3  14   0      134.74      141.40     10.38 o 
   1  15   0       43.16       39.90     12.59 o 
  -9   1   1       53.57       53.47     11.68 o 
  -8   1   1      285.58      294.85     15.58 o 
  -7   1   1     2161.95     2252.52     81.17 o 
  -6   1   1     1362.18     1380.60     36.82 o 
  -5   1   1      498.48      518.79     14.24 o 
  -4   1   1      536.50      496.04     12.94 o 
  -3   1   1     3933.09     4002.09     79.08 o 
  -2   1   1     1820.95     1799.38     42.72 o 
  -1   1   1     1240.26     1236.53     54.81 o 
   0   1   1     1293.97     1351.98     31.47 o 
   1   1   1      834.32      973.99     33.52 o 
   2   1   1     2224.15     2394.08     47.83 o 
   3   1   1     7758.79     8546.20    183.96 o 
   4   1   1     3097.44     3359.85     67.94 o 
   5   1   1      734.47      760.27     19.11 o 
   6   1   1      107.81      114.40      7.87 o 
   7   1   1      261.56      230.44     20.98 o 
  -8   2   1      342.77      346.07     31.12 o 
  -7   2   1       10.25       41.68     24.28 o 
  -6   2   1     2896.10     3058.55    198.67 o 
  -5   2   1     8035.33     8258.75    161.91 o 
  -4   2   1     9647.52     9535.27    185.63 o 
  -3   2   1    13362.82    13657.89    233.15 o 
  -2   2   1      484.17      535.80     10.67 o 
  -1   2   1     6750.65     6295.21    117.61 o 
   0   2   1     3835.16     4121.11    113.75 o 
   1   2   1    23232.15    21895.87    602.24 o 
   2   2   1     8341.16     8315.13    160.77 o 
   3   2   1      779.06      791.68     18.01 o 
   4   2   1      678.98      712.07     22.94 o 
   5   2   1     2720.40     2816.68     58.55 o 
   6   2   1     3271.01     3441.52     82.63 o 
   7   2   1     1378.68     1412.23     48.92 o 
  -8   3   1     1289.61     1501.28     83.12 o 
  -7   3   1     3309.34     3590.61    172.47 o 
  -6   3   1     2766.28     2752.50    106.53 o 
  -5   3   1      568.04      532.93     14.44 o 
  -4   3   1       11.60       40.88      5.00 o 
  -3   3   1    11906.58    11895.35    203.53 o 
  -2   3   1    29620.62    24452.84    716.29 o 
  -1   3   1    31514.03    24413.56    612.90 o 
   0   3   1     4977.70     4987.94    143.19 o 
   1   3   1     1315.01     1366.99     76.47 o 
   2   3   1     5198.28     5105.28    150.71 o 
   3   3   1    14455.27    14588.92    280.88 o 
   4   3   1     4890.64     4810.27    124.01 o 
   5   3   1     3226.86     3429.53    148.71 o 
   6   3   1      138.59      169.15     12.02 o 
   7   3   1      389.28      402.95     20.77 o 
  -8   4   1      177.07      187.66     20.88 o 
  -7   4   1        5.78       10.50      5.19 o 
  -6   4   1      687.74      695.78     21.84 o 
  -5   4   1     4681.53     4888.90    139.15 o 
  -4   4   1     4797.60     4508.77     79.70 o 
  -3   4   1     8340.68     8784.73    170.64 o 
  -2   4   1      229.15      264.06      7.93 o 
  -1   4   1     2276.01     2252.68     40.94 o 
   0   4   1    23238.78    21564.33    398.32 o 
   1   4   1    15347.93    13060.39    599.70 o 
   2   4   1    10731.03    10643.84    291.93 o 
   3   4   1      562.72      576.06     13.92 o 
   4   4   1      270.85      254.09     18.37 o 
   5   4   1     1022.59      941.65     73.98 o 
   6   4   1     1222.75     1163.01     41.65 o 
   7   4   1      660.13      683.71     29.67 o 
  -8   5   1      170.98      202.00     16.03 o 
  -7   5   1       85.24       95.57     10.91 o 
  -6   5   1      474.32      475.93     22.73 o 
  -5   5   1       22.96       29.78      3.78 o 
  -4   5   1      405.78      385.59     19.29 o 
  -3   5   1     3285.00     3506.18     70.08 o 
  -2   5   1     2680.89     2788.06     50.21 o 
  -1   5   1     2412.32     2548.52     41.50 o 
   0   5   1     3280.46     3567.93     57.00 o 
   1   5   1       90.12       84.50      6.25 o 
   2   5   1      144.53      151.32     35.99 o 
   3   5   1     1987.78     1923.78     83.99 o 
   4   5   1      420.22      388.12     18.77 o 
   5   5   1      261.84      258.98     27.69 o 
   6   5   1        0.33       -0.50      4.05 o 
   7   5   1        3.02        8.48      5.51 o 
  -8   6   1       39.82       57.04      9.86 o 
  -7   6   1       39.14       45.20      8.57 o 
  -6   6   1        0.44        5.24      4.73 o 
  -5   6   1      121.92      133.11     11.68 o 
  -4   6   1      510.71      488.83     17.04 o 
  -3   6   1      560.19      570.07     13.15 o 
  -2   6   1      174.63      171.80      5.73 o 
  -1   6   1      208.66      206.99      5.57 o 
   0   6   1       25.97       17.44      2.21 o 
   1   6   1      993.50      998.99     19.96 o 
   2   6   1      264.82      257.35     16.30 o 
   3   6   1      301.60      283.62     10.43 o 
   4   6   1       51.52       43.74      6.55 o 
   5   6   1      234.61      239.82     14.77 o 
   6   6   1       22.46       27.16      6.76 o 
   7   6   1       16.42       23.31      6.99 o 
  -8   7   1      200.47      215.93     21.42 o 
  -7   7   1      645.26      683.97     31.53 o 
  -6   7   1      999.67      947.37     37.59 o 
  -5   7   1      616.00      597.83     26.39 o 
  -4   7   1      288.70      270.61      9.65 o 
  -3   7   1     2443.44     2377.56     44.51 o 
  -2   7   1     6538.01     6511.65    103.11 o 
  -1   7   1     5972.95     5998.62     95.04 o 
   0   7   1     2401.60     2512.84     42.48 o 
   1   7   1       14.23       19.98      4.02 o 
   2   7   1     2961.19     2965.88     69.50 o 
   3   7   1     2875.59     2665.40     80.40 o 
   4   7   1     1783.39     1566.12     69.67 o 
   5   7   1      178.19      188.85     13.34 o 
   6   7   1        4.26       10.45      5.43 o 
   7   7   1      112.49      113.38     12.00 o 
  -7   8   1        0.16        4.91      5.68 o 
  -6   8   1      692.61      648.81     29.40 o 
  -5   8   1     2460.17     2379.64     61.18 o 
  -4   8   1     5839.24     5611.06    130.47 o 
  -3   8   1     1987.06     1916.13     37.20 o 
  -2   8   1      471.74      488.22     12.39 o 
  -1   8   1     2985.28     2965.03     49.20 o 
   0   8   1    11040.97    11836.24    185.19 o 
   1   8   1     9465.90     9169.57    204.13 o 
   2   8   1     4648.84     4558.61    168.36 o 
   3   8   1      740.10      616.31     29.13 o 
   4   8   1       73.45       74.93      8.49 o 
   5   8   1     1497.82     1347.19    118.80 o 
   6   8   1     1289.81     1269.69     47.04 o 
  -7   9   1     1054.44     1032.19     92.53 o 
  -6   9   1     1186.47     1172.36     44.98 o 
  -5   9   1      442.23      434.54     17.76 o 
  -4   9   1     1281.45     1199.66     34.92 o 
  -3   9   1     2494.23     2329.22     70.32 o 
  -2   9   1     8084.37     8113.40    156.51 o 
  -1   9   1     6488.57     6899.58    121.46 o 
   0   9   1     2132.82     2246.11     38.69 o 
   1   9   1        1.73       10.47      3.72 o 
   2   9   1     2247.47     2089.07     51.08 o 
   3   9   1     1571.81     1426.27     80.54 o 
   4   9   1     5139.37     4970.16    323.39 o 
   5   9   1      728.99      650.92     42.85 o 
   6   9   1       25.59       22.73      7.33 o 
  -6  10   1      536.54      475.86     25.99 o 
  -5  10   1     1346.77     1235.50     37.00 o 
  -4  10   1     3112.50     2925.74     89.96 o 
  -3  10   1       15.01       20.84      4.66 o 
  -2  10   1      162.26      164.37      6.89 o 
  -1  10   1      288.80      278.57      9.19 o 
   0  10   1     1904.96     1974.27     37.97 o 
   1  10   1     2416.20     2432.35     71.87 o 
   2  10   1     1350.36     1246.74     42.97 o 
   3  10   1      694.89      639.41     44.94 o 
   4  10   1       46.53       54.26      8.30 o 
   5  10   1      462.82      415.85     22.29 o 
  -6  11   1       48.62       49.61     10.10 o 
  -5  11   1        1.65        3.91      4.16 o 
  -4  11   1      208.59      193.84     11.56 o 
  -3  11   1       26.69       28.20      5.36 o 
  -2  11   1       65.27       81.71      6.22 o 
  -1  11   1      115.95      123.04      6.37 o 
   0  11   1       85.98       91.63      7.49 o 
   1  11   1       15.17       21.87      3.96 o 
   2  11   1       95.74       90.86      6.61 o 
   3  11   1        5.56        5.10      4.77 o 
   4  11   1      368.95      343.04     31.81 o 
   5  11   1       73.64       77.71     23.08 o 
  -5  12   1      128.24      128.97     10.13 o 
  -4  12   1      259.73      265.65     18.76 o 
  -3  12   1      101.92      104.89      8.58 o 
  -2  12   1        0.33        0.71      3.34 o 
  -1  12   1      118.18      122.87      8.77 o 
   0  12   1       33.65       48.21      6.10 o 
   1  12   1      568.21      568.13     20.53 o 
   2  12   1      291.06      287.79     11.77 o 
   3  12   1       34.83       33.45      7.28 o 
   4  12   1      164.38      174.21     13.82 o 
  -4  13   1       25.16       20.98      5.48 o 
  -3  13   1      579.60      575.60     26.32 o 
  -2  13   1     1323.65     1364.70     47.32 o 
  -1  13   1     1177.68     1251.14     44.56 o 
   0  13   1      373.62      397.09     29.47 o 
   1  13   1        2.11        5.76      3.85 o 
   2  13   1      537.89      560.88     20.86 o 
   3  13   1     1035.44     1024.42    114.08 o 
  -3  14   1     1071.54     1065.49     40.65 o 
  -2  14   1      106.75      127.75     17.48 o 
  -1  14   1      345.85      362.01     28.05 o 
   0  14   1     1871.91     1849.21     74.25 o 
   1  14   1     1503.80     1573.82     44.59 o 
   2  14   1      712.34      809.55     35.13 o 
  -1  15   1     1082.02     1059.93     58.22 o 
   0  15   1      239.81      232.96     16.50 o 
  -9   0   2     1158.48     1270.35     64.01 o 
  -8   0   2     1467.32     1489.05     70.71 o 
  -7   0   2      323.55      283.34     15.59 o 
  -6   0   2      229.08      195.08     24.98 o 
  -5   0   2     4054.49     3864.26    165.28 o 
  -4   0   2    18776.83    17354.43    663.85 o 
  -3   0   2    25959.78    21214.91    463.66 o 
  -2   0   2    11655.94    10209.38    282.77 o 
  -1   0   2     2934.76     3499.40    141.89 o 
   0   0   2    37166.14    28986.40   1167.81 o 
   1   0   2     9494.75     9224.88    251.21 o 
   2   0   2    13262.28    13764.00    374.56 o 
   3   0   2     6068.52     6711.59    186.17 o 
   4   0   2      812.07      889.25     41.15 o 
   5   0   2      347.99      335.32     16.55 o 
   6   0   2     1630.51     1642.66     75.69 o 
   7   0   2      468.19      551.78     35.96 o 
  -9   1   2       14.57       12.88      4.80 o 
  -8   1   2      794.65      813.20     30.79 o 
  -7   1   2      628.80      632.77     21.01 o 
  -6   1   2     6634.43     5841.15    265.38 o 
  -5   1   2     3667.73     3578.04     84.01 o 
  -4   1   2      375.11      363.02      8.51 o 
  -3   1   2     2470.58     2446.64     43.24 o 
  -2   1   2    17211.96    14593.21    336.38 o 
  -1   1   2    17980.40    15381.74   1414.61 o 
   0   1   2    40193.57    32076.41   1255.50 o 
   1   1   2      463.87      411.70     10.38 o 
   2   1   2        7.70       10.44      1.82 o 
   3   1   2     1634.61     1729.51     36.63 o 
   4   1   2     4713.34     5202.48    103.77 o 
   5   1   2     2228.94     2315.55     63.86 o 
   6   1   2      301.74      331.87     17.73 o 
   7   1   2       19.98       46.23     12.12 o 
  -9   2   2      328.75      337.87     27.07 o 
  -8   2   2      359.39      375.73     20.27 o 
  -7   2   2      160.58      152.34      8.77 o 
  -6   2   2       84.36       78.09      5.96 o 
  -5   2   2     1991.41     2045.11     43.72 o 
  -4   2   2     3804.87     3792.61     66.90 o 
  -3   2   2      285.53      254.03      6.66 o 
  -2   2   2     1273.80     1319.74     27.12 o 
  -1   2   2     2043.93     2327.89     53.70 o 
   0   2   2      470.01      507.30     13.12 o 
   1   2   2     4424.68     4611.23    211.13 o 
   2   2   2     3085.68     3239.72     64.64 o 
   3   2   2     1642.46     1798.97     37.91 o 
   4   2   2       72.98       73.99      5.76 o 
   5   2   2       30.41       36.90      4.83 o 
   6   2   2      421.25      415.00     16.30 o 
   7   2   2       81.95       88.05     14.98 o 
  -9   3   2       20.78       22.59      9.56 o 
  -8   3   2       81.49       89.68      7.53 o 
  -7   3   2       10.27       21.74      5.16 o 
  -6   3   2        5.69       10.11      3.06 o 
  -5   3   2        9.04       10.97      2.75 o 
  -4   3   2        1.83        6.07      2.04 o 
  -3   3   2      245.91      247.05      7.46 o 
  -2   3   2     1001.93     1017.16     19.00 o 
  -1   3   2     3486.71     3706.55     84.56 o 
   0   3   2      399.42      429.54     11.61 o 
   1   3   2      633.35      693.10     23.24 o 
   2   3   2       49.16       58.76      6.03 o 
   3   3   2       29.30       31.86      4.04 o 
   4   3   2       16.69       26.52      4.13 o 
   5   3   2        7.71       12.51      4.96 o 
   6   3   2       35.74       44.23      8.15 o 
   7   3   2       11.98        2.16      7.78 o 
  -9   4   2      314.31      410.58     60.29 o 
  -8   4   2      773.74      860.69     77.58 o 
  -7   4   2      411.53      415.78     18.52 o 
  -6   4   2       11.31       16.92      3.58 o 
  -5   4   2     1359.57     1361.52     34.85 o 
  -4   4   2     4690.62     4905.82     97.63 o 
  -3   4   2     2469.72     2368.17     51.77 o 
  -2   4   2     3970.49     3926.39     77.67 o 
  -1   4   2      341.54      386.03      8.35 o 
   0   4   2     1487.89     1609.92     38.41 o 
   1   4   2     5994.51     6166.23    171.30 o 
   2   4   2     5383.54     5221.26    216.68 o 
   3   4   2     1602.54     1542.87     63.81 o 
   4   4   2        3.86       10.42      4.01 o 
   5   4   2      183.66      192.64     13.01 o 
   6   4   2      262.86      271.08     16.27 o 
   7   4   2      405.48      412.07     21.77 o 
  -8   5   2      224.28      272.09     33.30 o 
  -7   5   2     3113.30     3161.18    239.93 o 
  -6   5   2     3957.99     4008.71    104.77 o 
  -5   5   2     4185.93     4102.91    130.85 o 
  -4   5   2      638.29      628.21     16.40 o 
  -3   5   2      795.22      793.11     21.93 o 
  -2   5   2     7809.11     7853.89    122.55 o 
  -1   5   2    15337.34    14997.13    255.28 o 
   0   5   2     5981.39     6122.68    175.31 o 
   1   5   2     3828.65     4013.34    250.62 o 
   2   5   2      109.07      127.81      8.62 o 
   3   5   2     2234.35     2101.86     79.13 o 
   4   5   2     5122.58     5144.86    126.53 o 
   5   5   2     2218.43     2136.04    207.08 o 
   6   5   2      532.75      532.79     31.28 o 
  -8   6   2     1104.19     1237.19     58.25 o 
  -7   6   2      564.09      578.64     27.97 o 
  -6   6   2      208.04      191.98      9.88 o 
  -5   6   2     2445.72     2467.55     58.97 o 
  -4   6   2     8076.37     7567.59    338.27 o 
  -3   6   2    12380.36    12514.61    214.64 o 
  -2   6   2     5088.76     5395.05     85.62 o 
  -1   6   2      188.32      234.16      6.01 o 
   0   6   2     1307.21     1251.91     29.81 o 
   1   6   2     8013.27     8117.80    532.09 o 
   2   6   2     7360.83     6898.73    344.35 o 
   3   6   2     4678.23     4311.78    132.42 o 
   4   6   2      333.49      291.29     21.01 o 
   5   6   2      181.99      164.33     32.73 o 
   6   6   2      848.26      745.57     78.89 o 
  -8   7   2      191.10      264.02     27.17 o 
  -7   7   2     1924.72     1907.60    166.46 o 
  -6   7   2     2130.79     2164.80     60.43 o 
  -5   7   2     1714.34     1705.99     45.66 o 
  -4   7   2      629.63      605.56     24.86 o 
  -3   7   2      418.36      405.33     11.68 o 
  -2   7   2     2937.32     3231.14     58.98 o 
  -1   7   2     6359.80     6749.77    107.05 o 
   0   7   2     3043.74     3188.20    328.35 o 
   1   7   2     1541.94     1662.72    134.24 o 
   2   7   2       90.34       93.80      8.18 o 
   3   7   2     2589.18     2341.43    181.88 o 
   4   7   2      989.08      855.81     92.55 o 
   5   7   2     1244.40     1080.86    106.42 o 
   6   7   2      557.90      518.54     26.67 o 
  -8   8   2       28.42       30.01      8.47 o 
  -7   8   2        6.58        9.07      5.52 o 
  -6   8   2      116.68      112.58      8.73 o 
  -5   8   2      495.40      471.21     18.07 o 
  -4   8   2       30.55       47.86      5.23 o 
  -3   8   2     2265.93     2335.52     50.46 o 
  -2   8   2       79.13       91.87      8.27 o 
  -1   8   2        7.00       15.08      3.49 o 
   0   8   2       82.97       87.34      5.29 o 
   1   8   2      899.21      908.85     60.48 o 
   2   8   2      965.65      949.07     83.01 o 
   3   8   2       73.73       85.39      8.62 o 
   4   8   2       20.13       23.49      6.45 o 
   5   8   2       33.58       29.68      7.21 o 
   6   8   2        0.43       18.15      7.07 o 
  -7   9   2       54.86       74.30     16.06 o 
  -6   9   2      379.58      358.34     16.48 o 
  -5   9   2      593.47      537.22     20.38 o 
  -4   9   2       17.52       19.55      3.49 o 
  -3   9   2        8.20       29.85      8.60 o 
  -2   9   2        6.22       20.59      4.66 o 
  -1   9   2      184.81      180.72      9.62 o 
   0   9   2      387.64      383.90     12.20 o 
   1   9   2        7.37       10.60      3.23 o 
   2   9   2      279.12      249.24     23.34 o 
   3   9   2       79.64       81.54      6.54 o 
   4   9   2      522.22      479.60     80.49 o 
   5   9   2       74.22       79.57     10.15 o 
  -7  10   2      256.14      245.58     18.03 o 
  -6  10   2       11.04       17.17      5.23 o 
  -5  10   2      485.98      426.41     18.13 o 
  -4  10   2     1924.28     1851.66     70.74 o 
  -3  10   2     2286.75     2261.14     53.34 o 
  -2  10   2     1627.84     1666.99     72.18 o 
  -1  10   2       99.49      111.90      6.82 o 
   0  10   2      984.44      990.07     40.24 o 
   1  10   2     2582.50     2537.04    209.55 o 
   2  10   2     1926.96     1911.75    136.32 o 
   3  10   2      415.29      384.19     48.97 o 
   4  10   2       35.88       33.23      7.37 o 
   5  10   2      193.78      189.10     28.57 o 
  -6  11   2     1157.91     1093.21     35.23 o 
  -5  11   2     1683.51     1607.59     50.62 o 
  -4  11   2      563.66      574.57     21.54 o 
  -3  11   2      307.44      314.30     38.74 o 
  -2  11   2     2938.54     2944.54     72.36 o 
  -1  11   2     5623.09     5939.06    186.22 o 
   0  11   2     2436.53     2657.53    103.90 o 
   1  11   2      596.72      573.09     22.75 o 
   2  11   2       95.46      101.39      7.83 o 
   3  11   2     1001.11      968.21     89.48 o 
   4  11   2     1013.46      951.68    126.67 o 
  -5  12   2      658.18      608.43     23.38 o 
  -4  12   2     2064.11     2043.88     55.41 o 
  -3  12   2     2603.50     2629.90     67.50 o 
  -2  12   2     1067.95     1140.47     33.30 o 
  -1  12   2        5.57        7.29      3.44 o 
   0  12   2      423.18      462.19     18.50 o 
   1  12   2     2050.52     2113.48    217.07 o 
   2  12   2     2122.52     2003.56    153.18 o 
   3  12   2      759.72      757.44     94.74 o 
   4  12   2      203.71      198.53     15.18 o 
  -5  13   2      189.63      194.83     12.64 o 
  -4  13   2       43.56       39.20      6.55 o 
  -3  13   2      243.24      218.35     14.94 o 
  -2  13   2      464.67      424.39     30.66 o 
  -1  13   2     1014.43     1018.60     61.56 o 
   0  13   2      669.50      697.19     50.36 o 
   1  13   2      756.61      679.07     51.15 o 
   2  13   2        1.57        5.07      3.86 o 
   3  13   2       62.21       59.25      9.35 o 
  -3  14   2       36.72       52.59      9.17 o 
  -2  14   2       26.40       17.24      9.36 o 
  -1  14   2        6.23        5.19      7.04 o 
   0  14   2       11.27       16.77      5.95 o 
   1  14   2       11.93       14.83      6.03 o 
  -9   1   3      178.17      180.58     18.65 o 
  -8   1   3        4.33        3.51      4.58 o 
  -7   1   3     1382.78     1313.81     43.69 o 
  -6   1   3     2130.83     2052.55     53.96 o 
  -5   1   3     2647.01     2662.00     47.92 o 
  -4   1   3     1067.26     1057.08     18.05 o 
  -3   1   3     1384.52     1521.93     27.52 o 
  -2   1   3       26.66       42.35      4.14 o 
  -1   1   3     2481.67     2444.57     71.03 o 
   0   1   3     3095.41     3182.60     73.67 o 
   1   1   3     4151.37     4399.96     86.86 o 
   2   1   3      153.99      179.58      9.60 o 
   3   1   3      270.45      306.65      9.83 o 
   4   1   3      581.98      585.25     21.82 o 
   5   1   3      622.60      628.66     25.74 o 
   6   1   3      542.55      529.58     24.24 o 
  -9   2   3      947.66      974.48     36.57 o 
  -8   2   3     2207.03     2087.96     84.95 o 
  -7   2   3     3784.80     3536.00    106.07 o 
  -6   2   3      583.27      572.74     18.62 o 
  -5   2   3      156.97      162.21      5.12 o 
  -4   2   3     2423.75     2214.55     45.42 o 
  -3   2   3    15482.23    14635.96    280.41 o 
  -2   2   3     9029.54     9141.50    364.87 o 
  -1   2   3     1919.62     1903.85     44.67 o 
   0   2   3      686.64      826.15     21.15 o 
   1   2   3     4295.69     4523.82    104.36 o 
   2   2   3     6463.86     6861.15    194.87 o 
   3   2   3     6615.71     7144.61    161.27 o 
   4   2   3     1385.53     1413.51     37.61 o 
   5   2   3      152.55      171.85      9.80 o 
   6   2   3      123.93      122.06     11.69 o 
  -9   3   3      504.58      510.27     23.05 o 
  -8   3   3        0.01        9.44     10.37 o 
  -7   3   3     1067.00      957.19     48.10 o 
  -6   3   3     4930.48     4742.47     95.60 o 
  -5   3   3    10695.07    10314.17    200.18 o 
  -4   3   3     9312.34     9208.67    199.37 o 
  -3   3   3     1044.73     1164.96     25.37 o 
  -2   3   3     5776.25     5761.76    148.74 o 
  -1   3   3    11630.93    11598.65    260.48 o 
   0   3   3    11228.83    11776.27    265.30 o 
   1   3   3     8321.95     9155.66    248.56 o 
   2   3   3     2377.46     2364.52     56.59 o 
   3   3   3      494.28      500.60     20.09 o 
   4   3   3     1285.05     1218.72     42.21 o 
   5   3   3     2015.64     2033.49     70.91 o 
   6   3   3     1042.86      949.42     52.12 o 
  -9   4   3      365.18      413.31     24.09 o 
  -8   4   3     1240.09     1235.42     45.86 o 
  -7   4   3     1249.99     1211.41     35.66 o 
  -6   4   3      748.75      722.30     19.03 o 
  -5   4   3      799.46      805.38     20.10 o 
  -4   4   3     2188.99     1979.48     48.10 o 
  -3   4   3    16623.09    15690.30    267.13 o 
  -2   4   3     9421.77     9196.46    157.35 o 
  -1   4   3     6113.09     6594.17    180.18 o 
   0   4   3       84.17       92.28      4.10 o 
   1   4   3     2084.94     2136.18     63.96 o 
   2   4   3     3820.93     3471.72    124.38 o 
   3   4   3     2896.35     2702.73     64.94 o 
   4   4   3      642.56      603.34     19.73 o 
   5   4   3      160.02      162.36     12.58 o 
   6   4   3       40.34       52.16      8.58 o 
  -9   5   3       78.49       87.68     13.22 o 
  -8   5   3       21.83       36.56     19.41 o 
  -7   5   3       76.07       85.49      7.19 o 
  -6   5   3      707.48      709.54     22.25 o 
  -5   5   3      460.63      451.94     14.63 o 
  -4   5   3      116.67      111.60      6.68 o 
  -3   5   3      137.25      154.12     10.28 o 
  -2   5   3      708.41      743.54     16.90 o 
  -1   5   3     1606.88     1718.59     35.47 o 
   0   5   3     5299.92     5848.06    171.12 o 
   1   5   3      786.19      816.10     65.42 o 
   2   5   3      291.73      281.02     14.00 o 
   3   5   3        0.69        9.44      3.57 o 
   4   5   3       63.01      119.94     51.97 o 
   5   5   3       84.44       98.60     10.23 o 
   6   5   3       81.59       83.80     10.32 o 
  -8   6   3       41.51       59.71     10.40 o 
  -7   6   3      245.67      234.25     12.03 o 
  -6   6   3       61.90       85.05     18.25 o 
  -5   6   3       94.77      103.97      5.86 o 
  -4   6   3       27.66       32.42      4.33 o 
  -3   6   3      302.11      307.31      9.95 o 
  -2   6   3      485.72      481.22     12.75 o 
  -1   6   3      111.27      110.74      4.51 o 
   0   6   3       23.28       25.78      4.09 o 
   1   6   3      356.64      338.20     57.72 o 
   2   6   3      514.41      540.43     70.93 o 
   3   6   3        9.84       25.85      4.26 o 
   4   6   3       56.49       56.40      8.16 o 
   5   6   3       12.55        9.90      5.60 o 
  -8   7   3       50.18       61.22     10.51 o 
  -7   7   3      119.15      132.65      9.53 o 
  -6   7   3     1111.27     1089.19     35.05 o 
  -5   7   3     1916.05     1974.83     96.04 o 
  -4   7   3     2387.03     2439.63     52.69 o 
  -3   7   3      203.35      205.37      8.19 o 
  -2   7   3      364.01      382.07     15.53 o 
  -1   7   3     4846.29     4870.24     96.34 o 
   0   7   3     5245.22     5515.21    393.10 o 
   1   7   3     2192.37     2162.74    339.40 o 
   2   7   3       88.11       89.40      8.63 o 
   3   7   3      202.84      179.21     16.67 o 
   4   7   3      236.81      236.70     15.08 o 
   5   7   3      542.98      483.08     54.20 o 
  -8   8   3     1089.97     1188.51     66.59 o 
  -7   8   3     1080.13     1120.98     35.09 o 
  -6   8   3      509.89      547.48     27.59 o 
  -5   8   3       11.15        9.69      3.04 o 
  -4   8   3     4743.96     4884.76    100.04 o 
  -3   8   3     5676.18     5672.92    114.30 o 
  -2   8   3     7872.44     8089.30    159.62 o 
  -1   8   3     2360.87     2532.33     85.58 o 
   0   8   3        0.46        6.18      2.60 o 
   1   8   3      904.55      866.24     70.29 o 
   2   8   3     3555.33     3415.18    459.94 o 
   3   8   3     1884.17     1677.63    230.33 o 
   4   8   3     1209.25     1059.43     83.42 o 
   5   8   3        0.17        7.71      5.67 o 
  -7   9   3      396.45      390.88     18.00 o 
  -6   9   3     2229.03     2198.61     59.18 o 
  -5   9   3     3393.64     3529.97     75.28 o 
  -4   9   3     1870.93     1879.01     43.28 o 
  -3   9   3        0.75       11.66      3.08 o 
  -2   9   3      530.20      559.53     23.89 o 
  -1   9   3     3223.03     3303.42    175.52 o 
   0   9   3     5325.00     5332.16    405.77 o 
   1   9   3     3316.52     3018.68    327.24 o 
   2   9   3      601.28      506.92     47.82 o 
   3   9   3       39.73       31.85      9.98 o 
   4   9   3     1142.96     1058.46     75.80 o 
  -7  10   3      312.50      284.68     15.52 o 
  -6  10   3       61.97       68.73      8.02 o 
  -5  10   3       58.35       74.17      8.06 o 
  -4  10   3     2196.09     2219.21     50.52 o 
  -3  10   3      286.37      267.70     10.99 o 
  -2  10   3     2376.71     2423.46     82.61 o 
  -1  10   3     1060.90     1117.62     40.02 o 
   0  10   3        2.43       11.27      3.72 o 
   1  10   3      470.48      438.99     33.21 o 
   2  10   3      933.12      811.59     93.63 o 
   3  10   3      758.44      649.99     87.30 o 
   4  10   3      713.34      637.80     95.85 o 
  -6  11   3      168.05      173.94     16.34 o 
  -5  11   3       90.37       93.90      9.39 o 
  -4  11   3       72.45       81.92      6.98 o 
  -3  11   3        0.75        0.89      3.23 o 
  -2  11   3        8.70       13.65      4.22 o 
  -1  11   3       87.19       90.81     15.94 o 
   0  11   3      303.25      307.25     51.64 o 
   1  11   3        6.69        7.49      3.63 o 
   2  11   3        4.11       11.39      5.28 o 
   3  11   3       57.37       66.53      6.88 o 
  -6  12   3       10.20       13.18      5.14 o 
  -5  12   3        0.99        3.27      4.16 o 
  -4  12   3       28.16       29.80      7.53 o 
  -3  12   3      140.53      160.42     13.62 o 
  -2  12   3      356.31      379.79     25.26 o 
  -1  12   3       95.57      104.22     11.48 o 
   0  12   3       38.00       32.47      7.04 o 
   1  12   3      127.28      136.54     17.76 o 
   2  12   3      175.51      186.92     15.87 o 
   3  12   3      215.10      233.48     36.50 o 
  -5  13   3      736.18      716.42     32.15 o 
  -4  13   3      535.59      507.78     25.06 o 
  -3  13   3      170.44      205.63     14.91 o 
  -2  13   3      122.75      122.60     11.94 o 
  -1  13   3      837.41      907.62     43.22 o 
   0  13   3      993.38     1039.36    124.10 o 
   1  13   3      618.03      659.94     77.19 o 
   2  13   3       68.20       64.58      9.41 o 
  -3  14   3     1544.74     1572.30     82.87 o 
  -2  14   3     1233.41     1159.57     62.09 o 
  -1  14   3      395.73      439.77     31.15 o 
   0  14   3       29.25       46.11      8.52 o 
  -9   0   4       87.15      102.46     12.93 o 
  -8   0   4     2051.06     1951.23     89.06 o 
  -7   0   4     1377.61     1322.30     62.36 o 
  -6   0   4     9309.81     8874.08    244.55 o 
  -5   0   4      550.67      546.91     67.23 o 
  -4   0   4     2910.98     2821.08     79.43 o 
  -3   0   4    11426.96    11833.41    472.92 o 
  -2   0   4    16579.54    16689.13    663.74 o 
  -1   0   4    14821.65    14946.09    594.88 o 
   0   0   4     3613.77     3816.51    107.62 o 
   1   0   4        4.52       10.08      3.27 o 
   2   0   4     1467.40     1476.52     46.12 o 
   3   0   4     2453.00     2489.65    103.91 o 
   4   0   4     2360.21     2372.84    101.96 o 
   5   0   4      416.81      428.81     30.07 o 
  -9   1   4      934.89      865.81     33.26 o 
  -8   1   4      250.70      234.54     13.21 o 
  -7   1   4       60.78       60.38      5.35 o 
  -6   1   4     1715.00     1665.25     41.05 o 
  -5   1   4     6684.99     6238.00    151.44 o 
  -4   1   4     9183.82     8532.17    146.29 o 
  -3   1   4     3931.64     4295.63    124.23 o 
  -2   1   4      156.57      226.96     51.21 o 
  -1   1   4      436.55      382.51     14.33 o 
   0   1   4    13344.55    13519.44    304.13 o 
   1   1   4     3590.72     3467.53     70.05 o 
   2   1   4     2532.72     2667.78     63.60 o 
   3   1   4      646.19      622.73     19.70 o 
   4   1   4      107.22      111.71     10.03 o 
   5   1   4      468.87      472.53     22.44 o 
  -9   2   4      154.57      144.31     11.01 o 
  -8   2   4      986.25      944.91     29.01 o 
  -7   2   4      476.71      475.62     16.98 o 
  -6   2   4      918.17      880.58     25.44 o 
  -5   2   4      124.77      121.73      5.26 o 
  -4   2   4       91.49       98.05      3.37 o 
  -3   2   4      137.18      115.75      5.39 o 
  -2   2   4     3343.47     3432.79    116.12 o 
  -1   2   4     1858.65     1930.62     46.18 o 
   0   2   4     1450.66     1575.69     38.88 o 
   1   2   4      435.06      437.43     11.85 o 
   2   2   4      145.97      154.99     17.40 o 
   3   2   4      571.63      548.62     18.07 o 
   4   2   4      646.46      606.50     24.81 o 
   5   2   4      175.55      164.93     12.44 o 
  -9   3   4        5.76        6.63      4.22 o 
  -8   3   4       53.50       56.45      6.12 o 
  -7   3   4       58.84       57.15      5.71 o 
  -6   3   4        3.11        7.64      2.23 o 
  -5   3   4       10.20       18.45      2.63 o 
  -4   3   4      254.41      258.29      8.29 o 
  -3   3   4      193.51      188.48      8.80 o 
  -2   3   4        8.26       19.08      3.28 o 
  -1   3   4      549.94      574.28     15.82 o 
   0   3   4      158.57      172.62      6.94 o 
   1   3   4       13.42       17.63      4.20 o 
   2   3   4        5.51       17.50      6.20 o 
   3   3   4        8.79        5.63      3.37 o 
   4   3   4        1.29       18.50      6.83 o 
   5   3   4        4.75       11.00      5.62 o 
  -9   4   4       47.66       53.33      6.68 o 
  -8   4   4      367.53      362.29     17.89 o 
  -7   4   4     1219.67     1124.68     33.52 o 
  -6   4   4      766.19      743.36     19.45 o 
  -5   4   4      307.35      327.34     10.55 o 
  -4   4   4      195.08      209.69      7.57 o 
  -3   4   4     1498.23     1434.55     27.14 o 
  -2   4   4     6922.84     6838.47    155.20 o 
  -1   4   4     5675.53     5875.20    133.98 o 
   0   4   4      261.46      255.19     15.17 o 
   1   4   4        9.72       15.51      4.38 o 
   2   4   4      607.29      579.22     20.29 o 
   3   4   4      864.71      812.26     24.52 o 
   4   4   4      495.90      495.28     18.13 o 
   5   4   4      100.68      113.94     11.06 o 
  -9   5   4      781.78      753.12     27.10 o 
  -8   5   4      708.64      662.12     27.45 o 
  -7   5   4       20.33       30.18      8.75 o 
  -6   5   4     1437.13     1376.59     32.41 o 
  -5   5   4     5044.14     4952.74    117.44 o 
  -4   5   4     6052.77     6135.48    121.59 o 
  -3   5   4     3250.87     3349.99     76.36 o 
  -2   5   4      401.28      433.97     20.76 o 
  -1   5   4     1408.65     1485.61     36.64 o 
   0   5   4     3069.39     3171.23     92.51 o 
   1   5   4     6414.35     6567.43    492.61 o 
   2   5   4     2676.22     2493.03     61.06 o 
   3   5   4      435.88      401.12     15.29 o 
   4   5   4      303.51      285.53     13.17 o 
   5   5   4      425.66      425.09     22.10 o 
  -9   6   4      342.96      342.49     33.29 o 
  -8   6   4     1187.04     1232.60     40.36 o 
  -7   6   4     4399.56     4330.40     90.70 o 
  -6   6   4     2503.75     2517.37     58.10 o 
  -5   6   4      793.31      775.89     20.66 o 
  -4   6   4      297.82      296.98     10.24 o 
  -3   6   4     3428.93     3452.42     70.58 o 
  -2   6   4     5656.02     5749.98    149.28 o 
  -1   6   4     4435.93     4419.88    125.03 o 
   0   6   4     2075.74     2046.41    284.78 o 
   1   6   4       11.05       51.50     20.00 o 
   2   6   4     1353.49     1329.18    172.57 o 
   3   6   4     3058.83     2833.27     69.58 o 
   4   6   4     1280.82     1206.43     44.16 o 
   5   6   4      423.44      404.03     25.36 o 
  -8   7   4      225.50      207.78     17.46 o 
  -7   7   4       96.08       87.26      8.50 o 
  -6   7   4      903.51      912.92     24.73 o 
  -5   7   4     2195.20     2259.19     50.18 o 
  -4   7   4     2818.96     2851.66     60.60 o 
  -3   7   4     3054.33     3147.38     65.48 o 
  -2   7   4       62.55       74.26      7.09 o 
  -1   7   4     1239.11     1177.02     49.31 o 
   0   7   4     1462.24     1359.16    153.97 o 
   1   7   4     2760.63     2807.17    493.09 o 
   2   7   4     1261.50     1191.60    170.75 o 
   3   7   4       58.62       54.73      8.14 o 
   4   7   4        2.57        7.01      5.93 o 
  -8   8   4       88.46      103.53     13.51 o 
  -7   8   4      258.20      283.56     12.34 o 
  -6   8   4       36.16       42.37      5.16 o 
  -5   8   4        1.54        1.24      2.55 o 
  -4   8   4      155.63      166.92      8.17 o 
  -3   8   4     1439.85     1415.38     33.13 o 
  -2   8   4      700.73      711.69     26.96 o 
  -1   8   4      441.19      499.82     26.52 o 
   0   8   4       30.09       41.00     13.48 o 
   1   8   4        1.39        7.02      4.68 o 
   2   8   4       34.84       31.50      6.69 o 
   3   8   4       73.77       64.38      9.93 o 
   4   8   4       11.77        9.65      8.01 o 
  -7   9   4       18.56       31.76      6.43 o 
  -6   9   4        7.93       14.06      4.00 o 
  -5   9   4      105.14      114.56      7.43 o 
  -4   9   4      245.65      241.41     10.46 o 
  -3   9   4       75.52       90.42     11.65 o 
  -2   9   4      212.11      231.61     21.97 o 
  -1   9   4       48.53       50.81     11.63 o 
   0   9   4      414.05      394.63     32.23 o 
   1   9   4      129.51      139.08     10.87 o 
   2   9   4        3.82       10.47      6.04 o 
   3   9   4       24.99       30.86      7.26 o 
   4   9   4       55.31       51.74      8.79 o 
  -7  10   4      742.31      767.39     28.72 o 
  -6  10   4      960.89      998.75     33.57 o 
  -5  10   4      593.57      603.89     19.47 o 
  -4  10   4        5.13        7.00      3.29 o 
  -3  10   4      933.37      914.97     28.23 o 
  -2  10   4     1783.19     1834.49     59.95 o 
  -1  10   4     1668.60     1725.11    209.46 o 
   0  10   4      115.41      127.00     10.22 o 
   1  10   4       66.29       66.09      9.78 o 
   2  10   4      473.64      419.57     63.81 o 
   3  10   4      393.44      407.01     61.17 o 
  -6  11   4      366.52      374.92     18.59 o 
  -5  11   4     1949.75     1977.66     47.55 o 
  -4  11   4     2961.98     3197.80     79.85 o 
  -3  11   4     1110.20     1139.92     34.00 o 
  -2  11   4       37.48       52.36      8.14 o 
  -1  11   4      604.18      633.26     65.64 o 
   0  11   4     1333.15     1364.09    147.37 o 
   1  11   4     1857.11     1703.59    170.01 o 
   2  11   4      804.79      691.68     99.78 o 
  -5  12   4      132.25      146.08     13.12 o 
  -4  12   4      174.52      195.12     12.01 o 
  -3  12   4     1328.82     1343.60     52.63 o 
  -2  12   4     1664.56     1699.53    132.50 o 
  -1  12   4     1597.42     1616.16    157.43 o 
   0  12   4      578.76      573.36     79.90 o 
   1  12   4       11.92       11.50      5.91 o 
   2  12   4      391.70      355.18     31.13 o 
  -4  13   4      384.08      390.63     25.66 o 
  -3  13   4      186.04      186.86     20.75 o 
  -2  13   4       68.00       78.06     10.44 o 
  -1  13   4      143.05      115.53     12.00 o 
   0  13   4      203.02      207.15     21.60 o 
  -9   1   5      610.92      577.79     24.89 o 
  -8   1   5      670.69      588.06     24.31 o 
  -7   1   5       76.51       73.25      5.69 o 
  -6   1   5        0.35        2.59      3.17 o 
  -5   1   5      309.81      322.11     14.33 o 
  -4   1   5     1048.33     1061.00     27.57 o 
  -3   1   5     3467.84     3795.10    111.13 o 
  -2   1   5      883.36      833.72     27.79 o 
  -1   1   5       34.84       43.25     12.16 o 
   0   1   5       87.74       84.07      5.65 o 
   1   1   5     1597.76     1641.14     41.75 o 
   2   1   5      868.48      852.67     24.95 o 
   3   1   5      430.15      432.10     19.91 o 
   4   1   5       21.09       18.92      6.43 o 
  -9   2   5       10.59       15.57      4.95 o 
  -8   2   5      441.39      435.22     19.01 o 
  -7   2   5     3823.89     3760.31     90.78 o 
  -6   2   5     3350.68     3393.64     81.69 o 
  -5   2   5     3678.20     3583.39     72.45 o 
  -4   2   5     1123.31     1214.44     31.20 o 
  -3   2   5      392.66      402.56     16.01 o 
  -2   2   5     3216.96     3208.31    107.11 o 
  -1   2   5     4218.16     4461.15    103.59 o 
   0   2   5     4771.16     5003.99    141.78 o 
   1   2   5      796.93      799.27     43.56 o 
   2   2   5       28.23       34.02      6.24 o 
   3   2   5     1062.04     1025.38     36.43 o 
   4   2   5      678.13      652.10     27.54 o 
  -9   3   5     1469.84     1519.65     52.67 o 
  -8   3   5     1940.73     1941.13     64.84 o 
  -7   3   5     1007.06      975.42     45.98 o 
  -6   3   5       61.31       57.18      5.26 o 
  -5   3   5     3537.86     3575.95     72.78 o 
  -4   3   5     5636.76     5716.04    131.37 o 
  -3   3   5     9304.67     8507.57   1109.06 o 
  -2   3   5     2160.29     2262.58     54.24 o 
  -1   3   5      146.07      166.38      7.34 o 
   0   3   5      838.85      855.02     30.18 o 
   1   3   5     3991.11     3953.67     92.80 o 
   2   3   5     3145.59     2986.18    138.18 o 
   3   3   5      825.81      780.75     24.58 o 
   4   3   5       96.18      122.05     20.00 o 
  -9   4   5       64.00       63.58      7.19 o 
  -8   4   5      353.73      359.83     15.69 o 
  -7   4   5     1155.92     1144.40     50.14 o 
  -6   4   5     3272.47     3046.04    142.94 o 
  -5   4   5     1816.87     1809.78     39.67 o 
  -4   4   5      753.25      778.50     22.08 o 
  -3   4   5     1157.28     1182.37     26.74 o 
  -2   4   5     4286.98     4249.92     98.39 o 
  -1   4   5     5113.37     5283.60    148.59 o 
   0   4   5     2210.66     2331.75     89.50 o 
   1   4   5      553.31      546.03     36.72 o 
   2   4   5        0.31        7.31      3.83 o 
   3   4   5      336.08      314.95     13.80 o 
   4   4   5      370.13      362.62     19.05 o 
  -9   5   5      154.16      165.38     12.27 o 
  -8   5   5       52.42       65.08      7.12 o 
  -7   5   5       23.66       24.60      4.73 o 
  -6   5   5       14.17       18.13      3.29 o 
  -5   5   5      587.78      550.72     31.70 o 
  -4   5   5      813.62      748.74     19.04 o 
  -3   5   5     2170.01     2187.08     68.14 o 
  -2   5   5      250.49      265.27     11.83 o 
  -1   5   5       21.85      168.17    105.91 o 
   0   5   5      351.50      353.94     23.95 o 
   1   5   5       77.90       77.77      8.36 o 
   2   5   5      209.59      212.53     26.19 o 
   3   5   5      262.26      234.54     11.95 o 
   4   5   5        4.55        1.78      4.09 o 
  -9   6   5       21.57       23.86      5.66 o 
  -8   6   5        5.88        5.27      3.83 o 
  -7   6   5       78.19       88.35      6.51 o 
  -6   6   5       61.98       69.65     10.56 o 
  -5   6   5      258.44      259.76     14.66 o 
  -4   6   5      357.46      330.26     13.06 o 
  -3   6   5      157.95      166.65      7.83 o 
  -2   6   5       79.50       91.64      8.54 o 
  -1   6   5      238.86      252.10     12.65 o 
   0   6   5        6.29       21.67      5.20 o 
   1   6   5        0.49       14.23      5.23 o 
   2   6   5       59.87       53.43      6.45 o 
   3   6   5        4.43        5.74      4.25 o 
   4   6   5       23.10       31.43      9.31 o 
  -8   7   5      478.26      526.36     31.77 o 
  -7   7   5      376.53      375.84     14.11 o 
  -6   7   5        1.80        5.58      3.09 o 
  -5   7   5      312.37      302.68     12.91 o 
  -4   7   5     3428.34     3382.20     70.85 o 
  -3   7   5     2305.65     2288.41     71.33 o 
  -2   7   5      986.64      998.05     33.19 o 
  -1   7   5       12.27       17.05      4.61 o 
   0   7   5      512.48      530.93     59.60 o 
   1   7   5      682.41      709.86    103.76 o 
   2   7   5      749.64      726.46    103.49 o 
   3   7   5       72.56       72.30      9.47 o 
  -8   8   5      150.69      161.63     12.06 o 
  -7   8   5      948.28     1049.05     59.64 o 
  -6   8   5     2442.01     2642.21     59.38 o 
  -5   8   5     1808.89     1856.01     44.66 o 
  -4   8   5       83.40       90.19      6.26 o 
  -3   8   5      406.12      365.87     19.06 o 
  -2   8   5     1901.75     1819.79     87.48 o 
  -1   8   5     3609.42     3326.24    101.93 o 
   0   8   5     2384.46     2266.38    272.78 o 
   1   8   5      558.62      497.34     70.96 o 
   2   8   5       60.87       51.96      8.23 o 
   3   8   5      223.29      226.27     15.72 o 
  -7   9   5      202.97      230.80     11.59 o 
  -6   9   5      100.18      100.91      9.81 o 
  -5   9   5      903.10      899.94     25.26 o 
  -4   9   5     3183.03     3116.30     76.95 o 
  -3   9   5     1187.23     1113.69     39.52 o 
  -2   9   5     2085.17     1841.68     89.18 o 
  -1   9   5      179.64      157.62     30.74 o 
   0   9   5      558.80      519.14     42.79 o 
   1   9   5     1266.31     1156.82    155.06 o 
   2   9   5     1124.48     1130.84    223.95 o 
  -7  10   5      339.81      344.88     14.96 o 
  -6  10   5      749.38      841.36     25.43 o 
  -5  10   5      620.20      641.71     23.17 o 
  -4  10   5        1.47        5.95      3.71 o 
  -3  10   5        1.16       12.61      8.42 o 
  -2  10   5      683.66      616.71     54.06 o 
  -1  10   5     1119.84     1050.48     82.93 o 
   0  10   5      756.77      671.68    126.88 o 
   1  10   5      125.49      102.34     15.35 o 
   2  10   5        2.96        4.57      5.69 o 
  -6  11   5        2.96        3.20      3.97 o 
  -5  11   5       31.52       51.54     12.78 o 
  -4  11   5      288.24      280.01     14.23 o 
  -3  11   5        0.59        7.15      4.72 o 
  -2  11   5       47.76       46.90      8.09 o 
  -1  11   5        2.16        4.96      4.61 o 
   0  11   5       61.93       49.92     12.61 o 
   1  11   5        0.23        3.47      3.79 o 
  -5  12   5      109.03      115.50      9.75 o 
  -4  12   5       37.64       33.58      6.22 o 
  -3  12   5        8.69       14.67      6.39 o 
  -2  12   5      231.57      243.94     53.67 o 
  -1  12   5      115.98      138.68     40.02 o 
   0  12   5       99.39      102.92     18.59 o 
  -3  13   5      702.57      735.91     75.46 o 
  -2  13   5      263.29      306.80     19.71 o 
  -9   0   6      662.24      635.56     38.35 o 
  -8   0   6       31.31       23.64      7.34 o 
  -7   0   6       99.54       92.73     11.65 o 
  -6   0   6     6088.25     5861.13    242.51 o 
  -5   0   6     4834.41     5010.17    208.09 o 
  -4   0   6     2498.80     2666.69    114.92 o 
  -3   0   6      289.85      273.88     17.88 o 
  -2   0   6      578.11      559.97     30.20 o 
  -1   0   6     3138.10     3416.03    144.39 o 
   0   0   6     5106.73     5152.57    147.07 o 
   1   0   6     1033.24      989.66     48.89 o 
   2   0   6      243.84      241.39     20.24 o 
   3   0   6        4.73        6.40      7.74 o 
  -9   1   6      512.72      521.83     23.66 o 
  -8   1   6     1484.19     1428.26     49.05 o 
  -7   1   6     1072.34      990.87     35.77 o 
  -6   1   6     1078.32     1014.08     35.94 o 
  -5   1   6      280.01      275.31     13.70 o 
  -4   1   6     2956.45     3130.82     94.11 o 
  -3   1   6     3525.38     3455.71    204.91 o 
  -2   1   6     3855.65     3775.37    240.35 o 
  -1   1   6     1804.50     1815.73     45.99 o 
   0   1   6       31.52       35.73      5.03 o 
   1   1   6      381.15      385.49     17.88 o 
   2   1   6      655.21      623.63     25.61 o 
   3   1   6      731.89      669.54     28.17 o 
  -9   2   6       32.86       35.06     12.27 o 
  -8   2   6       59.23       56.96      5.84 o 
  -7   2   6       40.94       48.66      5.07 o 
  -6   2   6      576.93      546.02     44.90 o 
  -5   2   6     1319.10     1405.99     36.46 o 
  -4   2   6      439.42      448.88     26.06 o 
  -3   2   6      118.08      117.02      7.86 o 
  -2   2   6      235.62      226.88      9.31 o 
  -1   2   6      150.17      148.14      9.54 o 
   0   2   6     1348.68     1345.77     44.88 o 
   1   2   6      166.68      163.95      9.25 o 
   2   2   6      122.02      118.48     10.24 o 
   3   2   6        0.88        2.78      4.71 o 
  -9   3   6        4.01        7.71      4.18 o 
  -8   3   6        8.75       12.25      3.70 o 
  -7   3   6      123.32      115.66     12.37 o 
  -6   3   6        1.58        4.39      3.02 o 
  -5   3   6        0.13        1.88      2.15 o 
  -4   3   6      133.44      118.79      6.95 o 
  -3   3   6      250.28      258.73      9.79 o 
  -2   3   6       83.83       92.91      5.77 o 
  -1   3   6        3.98        6.16      3.56 o 
   0   3   6       82.50       87.70      8.65 o 
   1   3   6       66.60       55.13      6.16 o 
   2   3   6       24.16       25.00      6.19 o 
   3   3   6        0.94       -4.15      4.15 o 
  -9   4   6      103.02      109.49      8.94 o 
  -8   4   6       45.64       43.67      7.51 o 
  -7   4   6      111.60      105.71      7.75 o 
  -6   4   6      984.47      942.43     26.70 o 
  -5   4   6     1650.94     1560.62     40.62 o 
  -4   4   6      933.83      877.92     24.79 o 
  -3   4   6      147.23      147.35      7.01 o 
  -2   4   6      353.93      348.74     15.20 o 
  -1   4   6     1296.40     1276.43     42.11 o 
   0   4   6      499.21      516.45     22.29 o 
   1   4   6      667.45      647.56     21.85 o 
   2   4   6      104.06      105.44      8.36 o 
   3   4   6       18.42       20.35      6.53 o 
  -9   5   6      584.20      594.28     40.75 o 
  -8   5   6     1384.82     1492.43    102.46 o 
  -7   5   6     1653.65     1661.26     83.93 o 
  -6   5   6      287.15      304.48     11.26 o 
  -5   5   6       62.24       63.20      5.51 o 
  -4   5   6     1110.99     1075.92     29.67 o 
  -3   5   6     2589.44     2599.64     79.81 o 
  -2   5   6     3592.71     3424.22    142.00 o 
  -1   5   6     1123.45     1051.62     37.76 o 
   0   5   6       10.63       18.10      6.73 o 
   1   5   6      475.26      462.64     21.89 o 
   2   5   6      980.06      955.22     29.64 o 
   3   5   6      868.75      811.15     26.99 o 
  -8   6   6       16.95       23.05      5.39 o 
  -7   6   6     1150.27     1169.08     65.63 o 
  -6   6   6     1733.00     1759.90     40.95 o 
  -5   6   6     2505.70     2526.50     63.34 o 
  -4   6   6     1618.28     1556.83     40.94 o 
  -3   6   6      521.04      486.49     20.30 o 
  -2   6   6      247.32      259.85     13.03 o 
  -1   6   6     1914.88     1880.78     59.35 o 
   0   6   6     2113.93     2135.75    175.60 o 
   1   6   6     1437.66     1387.60    123.29 o 
   2   6   6      211.67      195.25     15.28 o 
   3   6   6       52.69       58.51      7.40 o 
  -8   7   6      688.19      757.41     28.38 o 
  -7   7   6      837.56      844.24     24.41 o 
  -6   7   6      177.57      176.54     11.26 o 
  -5   7   6       23.33       24.05      4.48 o 
  -4   7   6      469.15      435.94     36.42 o 
  -3   7   6     2705.31     2474.22     75.11 o 
  -2   7   6     1036.07      919.20     33.33 o 
  -1   7   6      195.60      220.07     12.96 o 
   0   7   6       37.74       40.25      7.36 o 
   1   7   6      158.01      151.10     12.35 o 
   2   7   6      463.46      447.74     18.35 o 
  -8   8   6        0.10       -0.45      3.98 o 
  -7   8   6      130.40      122.95      8.43 o 
  -6   8   6      184.03      197.97     10.04 o 
  -5   8   6      192.93      191.41     12.67 o 
  -4   8   6      402.55      388.46     19.75 o 
  -3   8   6       44.07       48.50      6.91 o 
  -2   8   6       99.31       92.46      8.81 o 
  -1   8   6      100.15      108.49      9.59 o 
   0   8   6       15.08       11.18      5.31 o 
   1   8   6      140.40      132.47     20.84 o 
   2   8   6       45.84       41.72      6.57 o 
  -7   9   6       78.97       95.48      8.15 o 
  -6   9   6      137.45      142.43      8.88 o 
  -5   9   6       47.66       44.06      7.30 o 
  -4   9   6      109.26      100.55      9.69 o 
  -3   9   6       13.40       15.13      5.04 o 
  -2   9   6      142.70      138.55     14.88 o 
  -1   9   6       27.28       30.59      6.57 o 
   0   9   6       23.31       21.43      6.17 o 
   1   9   6       35.33       45.83      8.18 o 
  -6  10   6      568.97      618.82     27.03 o 
  -5  10   6     1079.32     1101.96     41.13 o 
  -4  10   6      649.15      640.65     27.87 o 
  -3  10   6        1.65        4.76      4.22 o 
  -2  10   6       65.43       77.01     16.10 o 
  -1  10   6      546.35      547.60     72.04 o 
   0  10   6      422.24      424.37     65.00 o 
  -5  11   6       14.50       27.34      7.19 o 
  -4  11   6      663.78      691.75     30.31 o 
  -3  11   6     1250.73     1279.08     47.11 o 
  -2  11   6      893.26      804.46     82.50 o 
  -1  11   6      371.31      336.81     53.61 o 
  -4  12   6      597.37      605.35     28.67 o 
  -3  12   6       20.00       23.32      7.26 o 
  -2  12   6       55.08       64.29      9.89 o 
  -9   1   7       58.31       56.80      7.67 o 
  -8   1   7      334.53      331.86     17.52 o 
  -7   1   7      610.46      630.45     51.74 o 
  -6   1   7      509.75      502.73     21.94 o 
  -5   1   7      205.11      196.98     11.89 o 
  -4   1   7        1.45        4.29      3.28 o 
  -3   1   7      512.31      481.66     19.89 o 
  -2   1   7      574.75      568.97     29.31 o 
  -1   1   7      329.48      363.11     17.62 o 
   0   1   7      436.30      409.49     19.38 o 
   1   1   7       17.57       17.37      7.02 o 
   2   1   7       88.07       89.59     10.50 o 
  -9   2   7      863.25      849.42     34.18 o 
  -8   2   7      482.60      413.40     20.25 o 
  -7   2   7       72.84       72.19      7.65 o 
  -6   2   7      280.47      298.16     15.66 o 
  -5   2   7     1920.40     1967.49     89.03 o 
  -4   2   7     2164.13     2097.66    224.58 o 
  -3   2   7     1606.38     1535.55     49.96 o 
  -2   2   7       38.88       34.96      5.76 o 
  -1   2   7      200.73      224.67     13.43 o 
   0   2   7      999.60     1053.18     31.30 o 
   1   2   7     1193.06     1238.25     43.29 o 
   2   2   7      405.49      408.11     21.28 o 
  -9   3   7      137.84      153.92     14.24 o 
  -8   3   7     1173.57     1134.91     41.93 o 
  -7   3   7     2157.02     2094.37     68.57 o 
  -6   3   7     1430.79     1447.68     49.42 o 
  -5   3   7      350.63      345.13     16.34 o 
  -4   3   7        6.74        8.41      4.63 o 
  -3   3   7     2158.91     2131.06     64.75 o 
  -2   3   7     2496.55     2534.45    105.36 o 
  -1   3   7     1649.46     1769.98    100.98 o 
   0   3   7      532.52      547.30     19.94 o 
   1   3   7        4.76        6.66      5.29 o 
   2   3   7      214.51      233.84     15.89 o 
  -9   4   7      627.26      654.89     30.64 o 
  -8   4   7      175.95      192.90     20.78 o 
  -7   4   7        6.41        4.07      3.89 o 
  -6   4   7      748.29      701.56     28.07 o 
  -5   4   7     1884.83     1828.76     55.85 o 
  -4   4   7     2045.75     2069.81     52.25 o 
  -3   4   7      864.86      842.99     29.71 o 
  -2   4   7        2.22        5.41      4.00 o 
  -1   4   7      194.74      210.91     13.28 o 
   0   4   7      458.95      477.54     22.70 o 
   1   4   7      577.90      564.05     21.04 o 
   2   4   7      301.04      309.51     34.42 o 
  -8   5   7      102.48      122.52      9.14 o 
  -7   5   7      200.28      188.01     19.49 o 
  -6   5   7      294.47      303.28     13.12 o 
  -5   5   7        0.32        4.33      2.81 o 
  -4   5   7       77.05       72.53      7.51 o 
  -3   5   7      265.33      233.58     19.56 o 
  -2   5   7      290.81      301.27     15.21 o 
  -1   5   7      230.11      219.58     18.60 o 
   0   5   7       34.31       37.89      7.57 o 
   1   5   7       27.79       33.73      6.41 o 
   2   5   7        5.24        7.93      5.31 o 
  -8   6   7       72.33       73.68      8.16 o 
  -7   6   7       10.89       18.15      5.69 o 
  -6   6   7        1.29       10.94      3.68 o 
  -5   6   7       37.83       56.83     18.27 o 
  -4   6   7      373.54      344.75     16.80 o 
  -3   6   7       32.65       25.26      5.32 o 
  -2   6   7        3.51        3.10      3.87 o 
  -1   6   7       25.51       41.66      8.00 o 
   0   6   7        7.96       22.04      6.69 o 
   1   6   7       35.41       52.04      7.23 o 
  -8   7   7      172.90      206.27     19.68 o 
  -7   7   7      685.70      707.57     41.21 o 
  -6   7   7      608.13      626.16     22.02 o 
  -5   7   7      184.73      179.34     12.48 o 
  -4   7   7      150.83      165.26     11.76 o 
  -3   7   7      635.53      614.02     44.25 o 
  -2   7   7      482.95      488.92     33.98 o 
  -1   7   7      464.69      473.12     22.04 o 
   0   7   7       96.52      113.37     11.05 o 
   1   7   7        0.08        3.13      8.20 o 
  -7   8   7        0.46        6.37      6.68 o 
  -6   8   7      480.11      562.91     25.44 o 
  -5   8   7      990.68     1029.31     38.54 o 
  -4   8   7     1673.64     1632.87     61.70 o 
  -3   8   7      522.50      477.70     51.59 o 
  -2   8   7      145.03      132.31     11.18 o 
  -1   8   7      192.89      212.46     14.05 o 
   0   8   7      679.16      736.58    115.06 o 
  -6   9   7      574.01      630.00     28.01 o 
  -5   9   7      215.25      211.80     26.79 o 
  -4   9   7      135.77      138.83     11.57 o 
  -3   9   7      241.61      225.34     14.66 o 
  -2   9   7     1331.27     1203.37     78.76 o 
  -1   9   7      978.24      817.27    131.78 o 
   0   9   7      169.66      156.61     13.79 o 
  -5  10   7      464.49      460.85     31.84 o 
  -4  10   7      401.07      390.74     20.95 o 
  -3  10   7      150.20      138.50     12.08 o 
  -2  10   7       51.33       48.05      8.51 o 
  -9   0   8      735.68      739.10     44.65 o 
  -8   0   8      592.09      616.54     38.32 o 
  -7   0   8      570.76      548.25     34.82 o 
  -6   0   8       32.64       38.29      9.36 o 
  -4   0   8     2158.04     2019.75     91.25 o 
  -3   0   8     1434.02     1463.05     70.14 o 
  -2   0   8      726.98      737.52     39.97 o 
  -1   0   8       24.41       41.18     10.51 o 
   0   0   8      305.40      316.34     25.46 o 
   1   0   8      225.73      249.77     23.50 o 
  -9   1   8       13.69       13.74      5.10 o 
  -8   1   8      280.97      279.55     16.46 o 
  -7   1   8      362.33      393.32     27.48 o 
  -6   1   8     1987.91     2214.29     72.11 o 
  -5   1   8      791.38      739.03     60.54 o 
  -4   1   8       23.31       17.45      4.95 o 
  -3   1   8       35.22       41.85      9.46 o 
  -2   1   8      621.60      690.68     27.93 o 
  -1   1   8      866.63      858.85     32.78 o 
   0   1   8      496.63      525.68     24.54 o 
   1   1   8       50.92       59.89      9.50 o 
  -8   2   8      164.93      171.14     12.64 o 
  -7   2   8       31.54       28.81      5.99 o 
  -6   2   8       11.67       10.64      5.89 o 
  -5   2   8      263.37      261.06     14.54 o 
  -4   2   8      214.74      174.32     11.06 o 
  -3   2   8      225.51      211.54     12.75 o 
  -2   2   8      137.02      149.79     17.79 o 
  -1   2   8       72.32       60.41      8.34 o 
   0   2   8       90.65       82.85     10.09 o 
   1   2   8      102.27      144.07     12.97 o 
  -8   3   8       30.77       28.13      6.30 o 
  -7   3   8       69.02       65.56     11.45 o 
  -6   3   8       26.89       26.68      5.55 o 
  -5   3   8        2.34        7.90      4.05 o 
  -4   3   8        0.08        0.75      3.29 o 
  -3   3   8        9.80       10.27      4.60 o 
  -2   3   8        7.89       21.22      5.60 o 
  -1   3   8       29.07       32.34      7.19 o 
   0   3   8       46.56       42.48      8.12 o 
  -8   4   8      274.76      275.60     24.14 o 
  -7   4   8      255.55      245.33     15.03 o 
  -6   4   8       55.06       68.83      7.97 o 
  -5   4   8      233.89      219.28     13.00 o 
  -4   4   8      378.12      330.01     24.34 o 
  -3   4   8      548.99      541.08     22.63 o 
  -2   4   8      235.93      249.87     21.43 o 
  -1   4   8        0.05        6.50      5.33 o 
   0   4   8       41.21       48.38      8.55 o 
  -8   5   8       87.29      120.28     11.13 o 
  -7   5   8      747.05      758.83     31.80 o 
  -6   5   8      825.10      839.24     33.31 o 
  -5   5   8      701.81      676.25     27.16 o 
  -4   5   8      198.98      173.46     11.91 o 
  -3   5   8        7.61       17.71      5.31 o 
  -2   5   8      764.06      794.34     31.22 o 
  -1   5   8      846.52      873.75     34.96 o 
   0   5   8      342.93      369.92     17.16 o 
  -7   6   8      143.03      150.25     12.33 o 
  -6   6   8        0.28        4.14      6.13 o 
  -5   6   8      314.07      318.64     30.07 o 
  -4   6   8      820.11      768.95     54.52 o 
  -3   6   8     1413.74     1317.25     68.02 o 
  -2   6   8      377.67      372.72     19.19 o 
  -1   6   8        1.34       16.21      6.75 o 
  -7   7   8      621.87      654.18     41.96 o 
  -6   7   8      485.05      496.09     34.80 o 
  -5   7   8      300.10      316.31     50.66 o 
  -4   7   8      118.61       99.24      9.55 o 
  -3   7   8      137.25      135.78     11.17 o 
  -2   7   8      194.54      212.94     22.73 o 
  -1   7   8      255.53      275.07     20.42 o 
  -6   8   8       32.15       36.85      7.68 o 
  -5   8   8       47.95       58.40     13.15 o 
  -4   8   8      100.82       97.14     13.55 o 
  -3   8   8       55.44       51.31      8.07 o 
  -2   8   8        6.49        7.81      4.88 o 
  -4   9   8        3.63        2.21      4.30 o 
  -8   1   9        1.15        4.07      4.28 o 
  -7   1   9       86.23       89.73     13.74 o 
  -6   1   9       86.12       66.26     10.74 o 
  -5   1   9      244.88      201.32     18.72 o 
  -4   1   9      185.30      178.35     17.88 o 
  -3   1   9       29.68       24.24      8.28 o 
  -2   1   9       20.60       26.00      6.86 o 
  -1   1   9       61.91       85.62     10.52 o 
  -7   2   9      293.88      294.00     52.25 o 
  -6   2   9      252.97      229.05     23.54 o 
  -5   2   9        2.63       12.93      6.94 o 
  -4   2   9      207.06      220.16     13.36 o 
  -3   2   9      812.61      865.10     33.38 o 
  -2   2   9      385.42      423.16     29.19 o 
  -1   2   9      146.81      154.88     13.26 o 
  -7   3   9      229.87      240.12     25.00 o 
  -6   3   9      580.61      591.68     66.72 o 
  -5   3   9      968.40      930.43     50.78 o 
  -4   3   9      611.15      584.46     24.54 o 
  -3   3   9       14.54       17.17      6.04 o 
  -2   3   9       83.62      119.86     11.84 o 
  -7   4   9      451.03      420.92     21.44 o 
  -6   4   9       44.89       33.91      9.46 o 
  -5   4   9       38.00       42.83     10.54 o 
  -4   4   9      241.63      238.90     22.12 o 
  -3   4   9      444.30      470.56     22.22 o 
  -2   4   9      278.46      326.94     19.06 o 
  -6   5   9      166.56      174.92     18.72 o 
  -5   5   9       71.05       62.07      9.48 o 
  -4   5   9       19.13       18.86      8.59 o 
  -3   5   9       42.30       53.67     12.32 o 
  -2   5   9       15.26       18.46      6.79 o 
  -5   6   9        3.07        6.98      4.87 o 
  -4   6   9       60.17       60.61      8.28 o 
  -3   6   9        0.09        4.24      7.14 o 
                                                 
